# Supplementary material for: Identification and classification of known and putative antimicrobial compounds produced by a wide variety of Bacillales species
Source: BMC Genomics. 2016 Nov 7;17:882. doi: 10.1186/s12864-016-3224-y (PMC5100339; doi:10.1186/s12864-016-3224-y)
Supplement: Additional file 1: Table S1. — Accession numbers of whole genome sequences (reported in Genbank) of Bacillales analyzed in this study. (XLSX 23 kb) (XLSX 23 kb) [file 12864_2016_3224_MOESM1_ESM.xlsx]

## Sheet: Sheet1
Genera	Accession No.	reported date	sequenced level
Bacillus cereus ATCC 14579	NC_004722.1	2003-04-16	complete
Bacillus cereus AH621	NZ_CM000719.1	2009-04-30	Chromosome
Bacillus cereus Rock4-18	NZ_CM000735.1	2009-04-30	Chromosome
Bacillus cereus ATCC 10987	NC_003909.8	2002-04-10	complete
Bacillus cereus E33L	NC_006274.1	2004-09-10	complete
Bacillus cereus Q1	NC_011969.1	2009-01-23	complete
Bacillus cereus B4264	NC_011725.1	2008-12-17	complete
Bacillus cereus AH187	NC_011658.1	2008-12-10	complete
Bacillus cereus G9842	NC_011772.1	2008-12-19	complete
Bacillus cereus AH820	NC_011773.1	2008-12-19	complete
Bacillus cereus 03BB102	NC_012472.1	2009-03-30	complete
Bacillus cereus biovar anthracis str. CI	NC_014335.1	2010-07-09	complete
Bacillus cereus F837/76	NC_016779.1	2011-12-21	complete
Bacillus cereus NC7401	NC_016771.1	2011-11-29	complete
Bacillus cereus FRI-35	NC_018491.1	2012-08-21	complete
Bacillus cereus 03BB87	NZ_CP009941.1	2014-12-04	complete
Bacillus cereus D17	NZ_CP009300.1	2015-02-05	complete
Bacillus cereus 03BB102	NZ_CP009318.1	2015-02-05	complete
Bacillus cereus FM1	NZ_CP009369.1	2015-02-05	complete
Bacillus cereus 3a	NZ_CP009596.1	2015-02-05	complete
Bacillus cereus G9241	NZ_CP009590.1	2015-02-05	complete
Bacillus cereus ATCC 4342	NZ_CP009628.1	2015-02-05	complete
Bacillus cereus 03BB108	NZ_CP009641.1	2015-02-05	complete
Bacillus cereus E33L	NZ_CP009968.1	2015-02-05	complete
Bacillus cereus S2-8	NZ_CP009605.1	2015-02-10	complete
Bacillus cereus FORC_005	NZ_CP009686.1	2015-04-22	complete
Bacillus cereus NJ-W	NZ_CP012483.1	2015-09-02	complete
Bacillus cereus FORC_013	NZ_CP011145.1	2016-01-20	complete
Bacillus cereus m1293	NZ_CM000714.1	2009-04-30	Chromosome
Bacillus cereus AH1273	NZ_CM000741.1	2009-04-30	Chromosome
Bacillus cereus ATCC 10876	NZ_CM000715.1	2009-04-30	Chromosome
Bacillus cereus BGSC 6E1	NZ_CM000716.1	2009-04-30	Chromosome
Bacillus cereus 172560W	NZ_CM000717.1	2009-04-30	Chromosome
Bacillus cereus MM3	NZ_CM000718.1	2009-04-30	Chromosome
Bacillus cereus R309803	NZ_CM000720.1	2009-04-30	Chromosome
Bacillus cereus ATCC 4342	NZ_CM000721.1	2009-04-30	Chromosome
Bacillus cereus m1550	NZ_CM000722.1	2009-04-30	Chromosome
Bacillus cereus BDRD-ST24	NZ_CM000723.1	2009-04-30	Chromosome
Bacillus cereus BDRD-ST26	NZ_CM000724.1	2009-04-30	Chromosome
Bacillus cereus BDRD-ST196	NZ_CM000725.1	2009-04-30	Chromosome
Bacillus cereus BDRD-Cer4	NZ_CM000726.1	2009-04-30	Chromosome
Bacillus cereus 95/8201	NZ_CM000727.1	2009-04-30	Chromosome
Bacillus cereus Rock1-3	NZ_CM000728.1	2009-04-30	Chromosome
Bacillus cereus Rock1-15	NZ_CM000729.1	2009-04-30	Chromosome
Bacillus cereus Rock3-28	NZ_CM000730.1	2009-04-30	Chromosome
Bacillus cereus Rock3-29	NZ_CM000731.1	2009-04-30	Chromosome
Bacillus cereus Rock3-42	NZ_CM000732.1	2009-04-30	Chromosome
Bacillus cereus Rock3-44	NZ_CM000733.1	2009-04-30	Chromosome
Bacillus cereus Rock4-2	NZ_CM000734.1	2009-04-30	Chromosome
Bacillus cereus F65185	NZ_CM000736.1	2009-04-30	Chromosome
Bacillus cereus AH603	NZ_CM000737.1	2009-04-30	Chromosome
Bacillus cereus AH676	NZ_CM000738.1	2009-04-30	Chromosome
Bacillus cereus AH1271	NZ_CM000739.1	2009-04-30	Chromosome
Bacillus cereus AH1272	NZ_CM000740.1	2009-04-30	Chromosome
Bacillus cereus F	NZ_CM001787.1	2013-02-07	Chromosome
Bacillus subtilis subsp. subtilis str. 168	NC_000964.3	1997-11-20	complete
Bacillus subtilis subsp. spizizenii TU-B-10	NC_016047.1	2011-10-05	complete
Bacillus subtilis subsp. spizizenii str. W23	NC_014479.1	2010-08-31	complete
Bacillus subtilis BSn5	NC_014976.1	2011-01-25	complete
Bacillus subtilis subsp. natto BEST195	NC_017196.2	2010-03-25	complete
Bacillus subtilis subsp. subtilis str. RO-NN-1	NC_017195.1	2011-10-05	complete
Bacillus subtilis QB928	NC_018520.1	2012-08-28	complete
Bacillus subtilis subsp. subtilis str. BSP1	NC_019896.1	2012-12-17	complete
Bacillus subtilis XF-1	NC_020244.1	2013-02-08	complete
Bacillus subtilis subsp. subtilis 6051-HGW	NC_020507.1	2013-03-06	complete
Bacillus subtilis subsp. subtilis str. BAB-1	NC_020832.1	2013-03-29	complete
Bacillus subtilis PY79	NC_022898.1	2013-11-19	complete
Bacillus subtilis BEST7003	NZ_AP012496.1	2012-10-03	complete
Bacillus subtilis subsp. subtilis str. JH642 substr. AG174	NZ_CP007800.1	2014-06-09	complete
Bacillus subtilis subsp. subtilis str. AG1839	NZ_CP008698.1	2014-06-09	complete
Bacillus subtilis subsp. subtilis str. OH 131.1	NZ_CP007409.1	2014-06-13	complete
Bacillus subtilis ATCC 13952	NZ_CP009748.1	2014-11-05	complete
Bacillus subtilis ATCC 19217	NZ_CP009749.1	2014-11-05	complete
Bacillus subtilis Bs-916	NZ_CP009611.1	2014-11-05	complete
Bacillus subtilis SG6	NZ_CP009796.1	2014-11-14	complete
Bacillus subtilis subsp. subtilis str. 168	NZ_CP010052.1	2014-12-04	complete
Bacillus subtilis PS832	NZ_CP010053.1	2014-12-04	complete
Bacillus subtilis subsp. spizizenii NRS 231	NZ_CP010434.1	2015-01-09	complete
Bacillus subtilis subsp. subtilis 3NA	NZ_CP010314.1	2015-01-21	complete
Bacillus subtilis BS49	NZ_LN649259.1	2014-11-19	complete
Bacillus subtilis T30	NZ_CP011051.1	2015-03-20	complete
Bacillus subtilis KCTC 1028	NZ_CP011115.1	2015-04-15	complete
Bacillus subtilis HJ5	NZ_CP007173.1	2015-04-20	complete
Bacillus subtilis UD1022	NZ_CP011534.1	2015-05-29	complete
Bacillus subtilis TO-A JPC	NZ_CP011882.1	2015-06-23	complete
Bacillus subtilis subsp. subtilis BSD-2	NZ_CP013654.1	2015-12-14	complete
Bacillus subtilis subsp. inaquosorum	NZ_CP013984.1	2016-01-25	complete
Bacillus subtilis subsp. subtilis CU1050	NZ_CP014166.1	2016-01-27	complete
Bacillus subtilis B-1	NZ_CP009684.1	2014-10-28	Chromosome
Bacillus subtilis subsp. subtilis str. 168	NZ_CM000487.1	2008-07-23	Chromosome
Bacillus subtilis subsp. subtilis str. JH642	NZ_CM000489.1	2008-07-23	Chromosome
Bacillus subtilis subsp. subtilis str. SMY	NZ_CM000490.1	2008-07-23	Chromosome
Bacillus subtilis subsp. subtilis str. NCIB 3610	NZ_CM000488.1	2008-07-23	Chromosome
Bacillus subtilis BEST7613	AP012495.1	2013-01-01	Chromosome
[Bacillus thuringiensis] serovar konkukian str. 97-27	NC_005957.1	2004-06-28	complete
Bacillus thuringiensis str. Al Hakam	NC_008600.1	2006-11-27	complete
Bacillus thuringiensis BMB171	NC_014171.1	2010-05-20	complete
Bacillus thuringiensis serovar finitimus YBT-020	NC_017200.1	2011-02-28	complete
Bacillus thuringiensis serovar chinensis CT-43	NC_017208.1	2011-03-28	complete
Bacillus thuringiensis HD-771	NC_018500.1	2012-08-21	complete
Bacillus thuringiensis HD-789	NC_018508.1	2012-08-22	complete
Bacillus thuringiensis MC28	NC_018693.1	2012-10-01	complete
Bacillus thuringiensis Bt407	NC_018877.1	2012-10-18	complete
Bacillus thuringiensis serovar kurstaki str. HD73	NC_020238.1	2013-02-08	complete
Bacillus thuringiensis serovar thuringiensis str. IS5056	NC_020376.1	2013-02-22	complete
Bacillus thuringiensis YBT-1518	NC_022873.1	2013-11-19	complete
Bacillus thuringiensis serovar kurstaki str. YBT-1520	NZ_CP004858.1	2014-05-12	complete
Bacillus thuringiensis serovar kurstaki str. HD-1	NZ_CP004870.1	2014-07-02	complete
Bacillus thuringiensis serovar kurstaki str. YBT-1520	NZ_CP007607.1	2014-09-04	complete
Bacillus thuringiensis XL6	CP013000.1	2015-10-26	complete
Bacillus thuringiensis serovar galleriae HD-29	NZ_CP010089.1	2014-12-18	complete
Bacillus thuringiensis HD1011	NZ_CP009335.1	2015-02-05	complete
Bacillus thuringiensis HD571	NZ_CP009600.1	2015-02-05	complete
Bacillus thuringiensis str. Al Hakam	NZ_CP009651.1	2015-02-05	complete
Bacillus thuringiensis HD682	NZ_CP009720.1	2015-02-05	complete
Bacillus thuringiensis 97-27	NZ_CP010088.1	2015-02-05	complete
Bacillus thuringiensis HD1002	NZ_CP009351.1	2015-02-10	complete
Bacillus thuringiensis serovar morrisoni BGSC 4AA1	NZ_CP010577.1	2015-03-04	complete
Bacillus thuringiensis YC-10	NZ_CP011349.1	2015-06-02	complete
Bacillus thuringiensis HS18-1	NZ_CP012099.1	2015-07-20	complete
Bacillus thuringiensis serovar Indiana HD521	NZ_CP010106.1	2015-07-21	complete
Bacillus thuringiensis YWC2-8	NZ_CP013055.1	2015-10-30	complete
Bacillus thuringiensis CTC	NZ_CP013274.1	2015-12-02	complete
Bacillus thuringiensis serovar tolworthi	NZ_AP014864.1	2015-05-23	complete
Bacillus thuringiensis serovar kurstaki HD 1	NZ_CP010005.1	2015-02-10	Chromosome
Bacillus thuringiensis serovar tochigiensis BGSC 4Y1	NZ_CM000746.1	2009-04-30	Chromosome
Bacillus thuringiensis Bt407	NZ_CM000747.1	2009-04-30	Chromosome
Bacillus thuringiensis serovar thuringiensis str. T01001	NZ_CM000748.1	2009-04-30	Chromosome
Bacillus thuringiensis serovar pakistani str. T13001	NZ_CM000750.1	2009-04-30	Chromosome
Bacillus thuringiensis serovar kurstaki str. T03a001	NZ_CM000751.1	2009-04-30	Chromosome
Bacillus thuringiensis serovar monterrey BGSC 4AJ1	NZ_CM000752.1	2009-04-30	Chromosome
Bacillus thuringiensis serovar berliner ATCC 10792	NZ_CM000753.1	2009-04-30	Chromosome
Bacillus thuringiensis serovar andalousiensis BGSC 4AW1	NZ_CM000754.1	2009-04-30	Chromosome
Bacillus thuringiensis serovar pondicheriensis BGSC 4BA1	NZ_CM000755.1	2009-04-30	Chromosome
Bacillus thuringiensis serovar huazhongensis BGSC 4BD1	NZ_CM000756.1	2009-04-30	Chromosome
Bacillus thuringiensis serovar pulsiensis BGSC 4CC1	NZ_CM000757.1	2009-04-30	Chromosome
Bacillus thuringiensis IBL 200	NZ_CM000758.1	2009-04-30	Chromosome
Bacillus thuringiensis IBL 4222	NZ_CM000759.1	2009-04-30	Chromosome
Bacillus thuringiensis DAR 81934	NZ_CM001804.1	2013-02-19	Chromosome
Bacillus thuringiensis serovar sotto str. T04001	CM000749.1	2009-04-30	Chromosome
Bacillus anthracis str. Ames	NC_003997.3	2002-05-16	complete
Bacillus anthracis str. Sterne	NC_005945.1	2004-06-24	complete
Bacillus anthracis str. 'Ames Ancestor'	NC_007530.2	2004-05-19	complete
Bacillus anthracis str. CDC 684	NC_012581.1	2009-04-20	complete
Bacillus anthracis str. A0248	NC_012659.1	2009-05-01	complete
Bacillus anthracis str. H9401	NC_017729.1	2012-04-17	complete
Bacillus anthracis str. A16R	NZ_CP001974.1	2014-01-03	complete
Bacillus anthracis str. A16	NZ_CP001970.1	2014-01-03	complete
Bacillus anthracis str. SVA11	NZ_CP006742.1	2014-02-28	complete
Bacillus anthracis HYU01	NZ_CP008846.1	2014-07-14	complete
Bacillus anthracis 2000031021	NZ_CP007618.1	2014-08-21	complete
Bacillus anthracis str. Vollum	NZ_CP007666.1	2014-08-21	complete
Bacillus anthracis Ames A0462	NZ_CP010792.1	2015-01-29	complete
Bacillus anthracis PAK-1	NZ_CP009325.1	2015-02-05	complete
Bacillus anthracis Vollum 1B	NZ_CP009328.1	2015-02-05	complete
Bacillus anthracis K3	NZ_CP009331.1	2015-02-05	complete
Bacillus anthracis Ohio ACB	NZ_CP009341.1	2015-02-05	complete
Bacillus anthracis SK-102	NZ_CP009464.1	2015-02-05	complete
Bacillus anthracis Pasteur	NZ_CP009476.1	2015-02-05	complete
Bacillus anthracis str. Sterne	NZ_CP009541.1	2015-02-05	complete
Bacillus anthracis BA1015	NZ_CP009544.1	2015-02-05	complete
Bacillus anthracis BA1035	NZ_CP009700.1	2015-02-05	complete
Bacillus anthracis RA3	NZ_CP009697.1	2015-02-05	complete
Bacillus anthracis str. V770-NP-1R	NZ_CP009598.1	2015-02-05	complete
Bacillus anthracis 2002013094	NZ_CP009902.1	2015-02-05	complete
Bacillus anthracis Ames_BA1004	NZ_CP009981.1	2015-02-05	complete
Bacillus anthracis Canadian_bison	NZ_CP010322.1	2015-02-05	complete
Bacillus anthracis str. Turkey32	NZ_CP009315.1	2015-02-05	complete
Bacillus anthracis A1144	NZ_CP010852.1	2015-02-13	complete
Bacillus anthracis Stendal	NZ_CP014179.1	2016-02-01	complete
Bacillus anthracis delta Sterne	NZ_CP008752.1	2014-08-21	Chromosome
Bacillus anthracis BFV	NZ_CP007704.1	2014-08-21	Chromosome
Bacillus anthracis A0157	NZ_CP010342.1	2014-12-29	Chromosome
Bacillus anthracis Pollino	NZ_CP010813.1	2015-02-03	Chromosome
Bacillus anthracis Larissa	NZ_CP012519.1	2015-09-02	Chromosome
Bacillus anthracis 8903-G	NZ_CM002401.1	2014-02-05	Chromosome
Bacillus anthracis 9080-G	NZ_CM002398.1	2014-02-05	Chromosome
Bacillus anthracis 52-G	NZ_CM002395.1	2014-02-05	Chromosome
Bacillus anthracis Smith 1013	NZ_CM002879.1	2014-08-20	Chromosome
Bacillus atrophaeus subsp. globigii BSS	NZ_CP007640.1	2014-08-21	Chromosome
Bacillus atrophaeus 1942	NC_014639.1	2010-11-02	complete
Bacillus atrophaeus NRS 1221A	NZ_CP010778.1	2010-11-02	complete
Bacillus atrophaeus UCMB-5137	NZ_CP011802.1	2015-06-11	Chromosome
Bacillus amyloliquefaciens DSM 7	NC_014551.1	2010-09-23	complete
Bacillus amyloliquefaciens TA208	NC_017188.1	2011-04-08	complete
Bacillus amyloliquefaciens LL3	NC_017190.1	2011-04-14	complete
Bacillus amyloliquefaciens XH7	NC_017191.1	2011-07-27	complete
Bacillus amyloliquefaciens IT-45	NC_020272.1	2013-02-13	complete
Bacillus amyloliquefaciens Y2	NC_017912.1	2012-05-11	complete
Bacillus amyloliquefaciens CC178	NC_022653.1	2013-11-01	complete
Bacillus amyloliquefaciens LFB112	NC_023073.1	2013-12-16	complete
Bacillus amyloliquefaciens L-H15	NZ_CP010556.1	2015-02-05	complete
Bacillus amyloliquefaciens KHG19	NZ_CP007242.1	2015-02-10	complete
Bacillus amyloliquefaciens L-S60	NZ_CP011278.1	2015-04-20	complete
Bacillus amyloliquefaciens G341	NZ_CP011686.1	2015-06-10	complete
Bacillus amyloliquefaciens MBE1283	NZ_CP013727.1	2016-01-04	complete
Bacillus licheniformis DSM 13 = ATCC 14580	NC_006270.3	2004-09-14	complete
Bacillus licheniformis DSM 13 = ATCC 14580	NC_006322.1	2004-09-20	complete
Bacillus licheniformis WX-02	NZ_CP012110.1	2015-07-16	Chromosome
Bacillus coagulans 36D1	NC_016023.1	2011-09-23	complete
Bacillus coagulans 2-6	NC_015634.1	2011-06-10	complete
Bacillus coagulans DSM 1 = ATCC 7050	NZ_CP009709.1	2015-02-05	complete
Bacillus coagulans HM-08	NZ_CP010525.1	2015-02-17	complete
Bacillus coagulans S-lac	NZ_CP011939.1	2015-06-25	complete
Bacillus megaterium DSM 319	NC_014103.1	2010-04-16	complete
Bacillus megaterium NBRC 15308 = ATCC 14581	NZ_CP009920.1	2015-02-05	complete
Bacillus megaterium QM B1551	NC_014019.1	2010-04-08	complete
Bacillus megaterium WSH-002	NC_017138.1	2011-09-02	complete
Bacillus megaterium Q3	NZ_CP010586.1	2015-07-09	complete
Bacillus pumilus NJ-M2	NZ_CP012329.1	2015-11-04	complete
Bacillus pumilus SAFR-032	NC_009848.3	2007-09-26	complete
Bacillus pumilus MTCC B6033	NZ_CP007436.1	2014-03-12	complete
Bacillus pumilus W3	NZ_CP011150.1	2015-04-16	complete
Bacillus pumilus GR-8	NZ_CP009108.1	2015-08-03	complete
Bacillus pumilus NJ-V2	NZ_CP012482.1	2015-11-04	complete
Bacillus pumilus TUAT1	NZ_AP014928.1	2015-11-11	complete
Bacillus pumilus ku-bf1	NZ_CP014165.1	2016-02-01	Chromosome
Bacillus weihenstephanensis KBAB4	NC_010184.1	2007-12-21	complete
Bacillus weihenstephanensis WSBC 10204	NZ_CP009746.1	2014-11-13	complete
Bacillus mycoides Rock1-4	NZ_CM000743.1	2009-04-30	Chromosome
Bacillus mycoides 219298	NZ_CP007626.1	2014-08-21	complete
Bacillus mycoides ATCC 6462	NZ_CP009692.1	2015-02-05	complete
Bacillus mycoides DSM 2048	NZ_CM000742.1	2009-04-30	Chromosome
Bacillus mycoides Rock3-17	NZ_CM000744.1	2009-04-30	Chromosome
Bacillus cytotoxicus NVH 391-98	NC_009674.1	2007-07-17	complete
Bacillus clausii KSM-K16	NC_006582.1	2004-12-10	complete
Bacillus clausii ENTPro	NZ_CP012475.1	2015-08-24	complete
Bacillus halodurans C-125	NC_002570.2	2015-08-12	complete
Bacillus cellulosilyticus DSM 2522	NC_014829.1	2015-06-30	complete
Bacillus infantis NRRL B-14911	NC_022524.1	2013-07-30	complete
Bacillus selenitireducens MLS10	NC_014219.1	2009-10-06	complete
Paenibacillus polymyxa SC2	NC_014622.2	2010-10-19	complete
Paenibacillus polymyxa E681	NC_014483.2	2010-09-03	complete
Paenibacillus polymyxa M1	NC_017542.1	2011-08-05	complete
Paenibacillus polymyxa CR1	NC_023037.2	2013-12-13	complete
Paenibacillus polymyxa SQR-21	NZ_CP006872.1	2014-03-19	complete
Paenibacillus polymyxa Sb3-1	NZ_CP010268.1	2015-01-16	complete
Paenibacillus polymyxa CF05	NZ_CP009909.1	2014-11-19	Chromosome
Paenibacillus larvae subsp. larvae DSM 25430	NC_023134.1	2013-02-21	complete
Paenibacillus mucilaginosus 3016	NC_016935.1	2012-02-27	complete
Paenibacillus mucilaginosus KNP414	NC_015690.1	2011-06-17	complete
Paenibacillus mucilaginosus K02	NC_017672.3	2012-04-12	complete
Brevibacillus brevis NBRC 100599	NC_012491.1	2005-03-31	complete
Alicyclobacillus acidocaldarius subsp. acidocaldarius DSM 446	NC_013205.1	2009-09-09	complete
Alicyclobacillus acidocaldarius subsp. acidocaldarius Tc-4-1	NC_017167.1	2011-07-05	complete
Geobacillus stearothermophilus NUB3621	NZ_CM002692.1	2014-04-14	Chromosome
Geobacillus stearothermophilus 10	NZ_CP008934.1	2015-08-26	complete
Bacillus stearothermophilus X1	NZ_CP008855.1	2014-09-03	complete
Bacillus sp. OxB-1	NZ_AP013294.1	2015-01-06	complete
Bacillus sp. FJAT-22090	NZ_CP012601.1	2015-09-04	Chromosome
Bacillus sp. FJAT-18017	NZ_CP012602.1	2015-09-04	Chromosome
Bacillus sp. 1NLA3E	NC_021171.1	2013-04-30	complete
Bacillus sp. JS	NC_017743.1	2012-04-20	complete
Bacillus sp. WP8	NZ_CP010075.1	2014-12-11	complete
Bacillus sp. Pc3	NZ_CP010406.1	2015-01-06	complete
Bacillus sp. BH072	NZ_CP009938.1	2015-01-21	complete
Bacillus sp. YP1	NZ_CP010014.1	2015-02-19	complete
Bacillus sp. BS34A	NZ_LN680001.1	2014-11-20	complete
Bacillus sp. LM 4-2	NZ_CP011101.1	2015-04-22	complete
Bacillus sp. SDLI1	NZ_CP013950.1	2016-02-09	complete
Bacillus methylotrophicus FZB42	NC_009725.1	2007-08-01	complete
Bacillus methylotrophicus CAU B946	NC_016784.1	2012-01-09	complete
Bacillus methylotrophicus YAU B9601-Y2	NC_017061.1	2012-03-15	complete
Bacillus methylotrophicus AS43.3	NC_019842.1	2012-12-12	complete
Bacillus methylotrophicus UCMB5036	NC_020410.1	2013-02-21	complete
Bacillus methylotrophicus UCMB5033	NC_022075.1	2013-08-09	complete
Bacillus methylotrophicus UCMB5113	NC_022081.1	2013-08-09	complete
Bacillus methylotrophicus NAU-B3	NC_022530.1	2013-10-03	complete
Bacillus methylotrophicus TrigoCor1448	NZ_CP007244.1	2014-02-28	complete
Bacillus methylotrophicus SQR9	NZ_CP006890.1	2014-05-08	complete
Bacillus methylotrophicus JS25R	NZ_CP009679.1	2014-10-28	complete
Bacillus methylotrophicus NJN-6	NZ_CP007165.1	2015-04-20	complete
Bacillus methylotrophicus JJ-D34	NZ_CP011346.1	2015-05-04	complete
Bacillus methylotrophicus YJ11-1-4	NZ_CP011347.1	2015-05-06	complete
Bacillus methylotrophicus B25	NZ_LN999829.1	2016-01-21	complete
Bacillus paralicheniformis ATCC 9945a	NC_021362.1	2013-06-05	complete
Bacillus paralicheniformis BL-09	NZ_CP010524.1	2013-06-05	complete
Bacillus methanolicus MGA3	NZ_CP007739.1	2014-07-09	complete
Bacillus endophyticus Hbe603	NZ_CP011974.1	2015-07-06	complete
Bacillus smithii DSM 4216	NZ_CP012024.1	2015-07-08	complete
Bacillus pseudomycoides DSM 12442	NZ_CM000745.1	2009-03-31	Chromosome
Bacillus pseudofirmus OF4	NC_013791.2	2010-01-25	complete
Bacillus bombysepticus str. Wang	NZ_CP007512.1	2014-03-24	complete
Bacillus lehensis G1	NZ_CP003923.1	2012-10-22	complete
Bacillus toyonensis BCT-7112	NC_022781.1	2013-11-05	complete
Bacillus gobiensis (Bacillus sp. FJAT-4402)	NZ_CP012600.1	2015-08-28	complete
Geobacillus kaustophilus HTA426	NC_006510.1	2004-12-04	complete
Kyrpidia tusciae DSM 2912	NC_014098.1	2010-04-29	complete
Lysinibacillus sphaericus C3-41	CP000817.1	2008-02-27	complete
Geobacillus sp. JF8	NC_022080.4	2013-08-13	complete
Geobacillus sp. WCH70	NC_012793.1	2009-06-11	complete
Geobacillus sp. Y412MC61	NC_013411.1	2009-10-15	complete
Geobacillus sp. C56-T3	NC_014206.1	2010-06-01	complete
Geobacillus sp. Y4.1MC1	NC_014650.1	2010-11-05	complete
Geobacillus sp. Y412MC52	NC_014915.1	2011-01-07	complete
Geobacillus sp. GHH01	NC_020210.1	2013-02-04	complete
Geobacillus sp. 12AMOR1	NZ_CP011832.1	2015-06-15	complete
Geobacillus sp. LC300	NZ_CP008903.1	2015-08-03	complete
Brevibacillus laterosporus LMG 15441	NZ_CP007806.1	2014-07-22	complete
Lysinibacillus fusiformis RB-21	NZ_CP010820.1	2015-02-10	complete
Anoxybacillus flavithermus WK1	NC_011567.1	2008-11-13	complete
Geobacillus thermodenitrificans NG80-2	NC_009328.1	2007-03-29	complete
Paenibacillus sp. JDR-2	NC_012914.1	2009-07-02	complete
Paenibacillus sp. FSL R7-0273	NZ_CP009283.1	2014-09-22	complete
Paenibacillus sp. IHBB 10380	NZ_CP010976.1	2015-03-09	complete
Paenibacillus sp. 32O-W	CP013653.1	2015-12-11	complete
Paenibacillus sp. Y412MC10	NC_013406.1	2009-10-14	complete
Paenibacillus sp. FSL H7-0357	NZ_CP009241.1	2014-09-26	complete
Paenibacillus sp. FSL H7-0737	NZ_CP009279.1	2014-09-26	complete
Paenibacillus sp. FSL P4-0081	NZ_CP009280.1	2014-09-22	complete
Paenibacillus sp. FSL R5-0345	NZ_CP009281.1	2014-09-22	complete
Paenibacillus sp. FSL R5-0912	NZ_CP009282.1	2014-09-22	complete
Paenibacillus sp. FSL R7-0331	NZ_CP009284.1	2014-09-22	complete
Paenibacillus sp. IHB B 3084	CP013203.1	2015-11-23	complete
Paenibacillus graminis DSM 15220	NZ_CP009287.1	2014-09-22	complete
Paenibacillus durus DSM 1735	NZ_CP009288.1	2014-09-22	complete
Paenibacillus durus ATCC 35681	NZ_CP011114.1	2015-05-07	complete
Paenibacillus terrae HPL-003	NC_016641.1	2011-11-16	complete
Paenibacillus riograndensis SBR5	NZ_LN831776.1	2015-04-10	complete
Paenibacillus sabinae T27	NZ_CP004078.1	2013-01-28	complete
Paenibacillus peoriae HS311	NZ_CP011512.1	2015-08-21	complete
Paenibacillus odorifer strain DSM 15391	NZ_CP009428.1	2014-09-12	complete
Paenibacillus stellifer strain DSM 14472	NZ_CP009286.1	2014-08-27	complete
Paenibacillus borealis strain DSM 13188	NZ_CP009285.1	2014-08-27	complete
Paenibacillus sp. BD3526 Paenibacillus bovis	NZ_CP013023.1	2015-10-21	complete
Paenibacillus naphthalenovorans strain 32O-Y	CP013652.1	2015-12-08	complete
Paenibacillus beijingensis strain DSM 24997	NZ_CP011058.1	2015-03-10	complete
Bacillus paralicheniformis strain 12759	NZ_KN125579.1	2014-09-02	Scaffold
